# Supplementary material for: Who Is Dermanyssus gallinae? Genetic Structure of Populations and Critical Synthesis of the Current Knowledge
Source: Front Vet Sci. 2021 May 28;8:650546. doi: 10.3389/fvets.2021.650546 (PMC8194076; doi:10.3389/fvets.2021.650546)
Supplement: Supplementary Data Sheet 1 — Sampling information associated with accession numbers of DNA sequences were obtained in the present study. [file Data_Sheet_1.xlsx]

## Sheet: GenbankBankIt2412224_Tpm
Submission ref.	Sequence_ID	Collection_date	Country	Isolation_source	Isolate	Tpm accession number
BankIt2412224	DINe01	2020	France	Layer farm in Pierrelatte (26)	DIN	MW401552
BankIt2412224	DINe04	2020	France	Layer farm in Pierrelatte (26)	DIN	MW401553
BankIt2412224	DINe06	2020	France	Layer farm in Pierrelatte (26)	DIN	MW401554
BankIt2412224	DINe09	2020	France	Layer farm in Pierrelatte (26)	DIN	MW401555
BankIt2412224	DINe10	2020	France	Layer farm in Pierrelatte (26)	DIN	MW401556
BankIt2412224	DINe12	2020	France	Layer farm in Pierrelatte (26)	DIN	MW401557
BankIt2412224	DINe15	2020	France	Layer farm in Pierrelatte (26)	DIN	MW401558
BankIt2412224	DINe20	2020	France	Layer farm in Pierrelatte (26)	DIN	MW401559
BankIt2412224	DINe21	2020	France	Layer farm in Pierrelatte (26)	DIN	MW401560
BankIt2412224	DINe22	2020	France	Layer farm in Pierrelatte (26)	DIN	MW401561
BankIt2412224	H03	2018	France	Layer farm close to Mont-de-Marsan (40)	H	MW401562
BankIt2412224	H04	2018	France	Layer farm close to Mont-de-Marsan (40)	H	MW401563
BankIt2412224	H13	2018	France	Layer farm close to Mont-de-Marsan (40)	H	MW401564
BankIt2412224	H14	2018	France	Layer farm close to Mont-de-Marsan (40)	H	MW401565
BankIt2412224	JOUVEe28	2019	France	Layer farm in La Répara (26)	JOUV	MW401566
BankIt2412224	JOUVEe29	2019	France	Layer farm in La Répara (26)	JOUV	MW401567
BankIt2412224	JOUVEe31	2019	France	Layer farm in La Répara (26)	JOUV	MW401568
BankIt2412224	JOUVEe32	2019	France	Layer farm in La Répara (26)	JOUV	MW401569
BankIt2412224	JOUVEe34	2019	France	Layer farm in La Répara (26)	JOUV	MW401570
BankIt2412224	JOUVEe35	2019	France	Layer farm in La Répara (26)	JOUV	MW401571
BankIt2412224	JOUVEe37	2019	France	Layer farm in La Répara (26)	JOUV	MW401572
BankIt2412224	JOUVEe38	2019	France	Layer farm in La Répara (26)	JOUV	MW401573
BankIt2412224	JOUVEe39	2019	France	Layer farm in La Répara (26)	JOUV	MW401574
BankIt2412224	JOUVEe40	2019	France	Layer farm in La Répara (26)	JOUV	MW401575
BankIt2412224	JOUVEe42	2019	France	Layer farm in La Répara (26)	JOUV	MW401576
BankIt2412224	JOUVEe43	2019	France	Layer farm in La Répara (26)	JOUV	MW401577
BankIt2412224	JOUVEe45	2019	France	Layer farm in La Répara (26)	JOUV	MW401578
BankIt2412224	JOUVEe46	2019	France	Layer farm in La Répara (26)	JOUV	MW401579
BankIt2412224	JOUVEe47	2019	France	Layer farm in La Répara (26)	JOUV	MW401580
BankIt2412224	JOUVEe48	2019	France	Layer farm in La Répara (26)	JOUV	MW401581

## Sheet: GenbankBankIt2412257_CO1_NUMT
Submission ref.	Sequence_ID	Collection_date	Country	Isolation_source	Isolate	CO1-NUMT accession number
BankIt2412257	Quail02	2018	Belgium	Laboratory in the university of Liège	Quail	MW401582
BankIt2412257	Quail03	2018	Belgium	Laboratory in the university of Liège	Quail	MW401583
BankIt2412257	Quail4	2018	Belgium	Laboratory in the university of Liège	Quail	MW401584
BankIt2412257	Quail7	2018	Belgium	Laboratory in the university of Liège	Quail	MW401585
BankIt2412257	H03	2018	France	Layer farm close to Mont-de-Marsan (40)	H	MW401586
BankIt2412257	H05	2018	France	Layer farm close to Mont-de-Marsan (40)	H	MW401587
BankIt2412257	H09	2018	France	Layer farm close to Mont-de-Marsan (40)	H	MW401588
BankIt2412257	H13	2018	France	Layer farm close to Mont-de-Marsan (40)	H	MW401589
BankIt2412257	H14	2018	France	Layer farm close to Mont-de-Marsan (40)	H	MW401590
BankIt2412257	H15	2018	France	Layer farm close to Mont-de-Marsan (40)	H	MW401591
BankIt2412257	H17	2018	France	Layer farm close to Mont-de-Marsan (40)	H	MW401592
BankIt2412257	H28	2018	France	Layer farm close to Mont-de-Marsan (40)	H	MW401593
BankIt2412257	H29	2018	France	Layer farm close to Mont-de-Marsan (40)	H	MW401594
BankIt2412257	H30	2018	France	Layer farm close to Mont-de-Marsan (40)	H	MW401595
BankIt2412257	H31	2018	France	Layer farm close to Mont-de-Marsan (40)	H	MW401596
BankIt2412257	H34	2018	France	Layer farm close to Mont-de-Marsan (40)	H	MW401597
BankIt2412257	H35	2018	France	Layer farm close to Mont-de-Marsan (40)	H	MW401598

## Sheet: GenbankSUB8771055_CO1
Submission ref.	Specimen_ID	Collection_date	Country	Isolation_source	Isolate	CO1 accession number
SUB8771055	BE01S01b	2020	Belgium	layer farm in Gingelom	BE01	MW392987
SUB8771055	BE01S01c	2020	Belgium	layer farm in Gingelom	BE01	MW392988
SUB8771055	BE01S02a	2020	Belgium	layer farm in Gingelom	BE01	MW392989
SUB8771055	BE01S02b	2020	Belgium	layer farm in Gingelom	BE01	MW392990
SUB8771055	BE01S02c	2020	Belgium	layer farm in Gingelom	BE01	MW392991
SUB8771055	BE01S03a	2020	Belgium	layer farm in Gingelom	BE01	MW392992
SUB8771055	BE01S03c	2020	Belgium	layer farm in Gingelom	BE01	MW392993
SUB8771055	BE01S04a	2020	Belgium	layer farm in Gingelom	BE01	MW392994
SUB8771055	BE01S04b	2020	Belgium	layer farm in Gingelom	BE01	MW392995
SUB8771055	BE01S04c	2020	Belgium	layer farm in Gingelom	BE01	MW392996
SUB8771055	BE01S05a	2020	Belgium	layer farm in Gingelom	BE01	MW392997
SUB8771055	BE01S05b	2020	Belgium	layer farm in Gingelom	BE01	MW392998
SUB8771055	BE01S05c	2020	Belgium	layer farm in Gingelom	BE01	MW392999
SUB8771055	BE01S06a	2020	Belgium	layer farm in Gingelom	BE01	MW393000
SUB8771055	BE01S06b	2020	Belgium	layer farm in Gingelom	BE01	MW393001
SUB8771055	BE01S06c	2020	Belgium	layer farm in Gingelom	BE01	MW393002
SUB8771055	BE01S07a	2020	Belgium	layer farm in Gingelom	BE01	MW393003
SUB8771055	BE01S07b	2020	Belgium	layer farm in Gingelom	BE01	MW393004
SUB8771055	BE02S01a	2020	Belgium	layer farm in Dessel	BE02	MW393005
SUB8771055	BE02S01BE	2020	Belgium	layer farm in Dessel	BE02	MW393006
SUB8771055	BE02S01c	2020	Belgium	layer farm in Dessel	BE02	MW393007
SUB8771055	BE02S01d	2020	Belgium	layer farm in Dessel	BE02	MW393008
SUB8771055	BE02S03a	2020	Belgium	layer farm in Dessel	BE02	MW393009
SUB8771055	BE02S03BE	2020	Belgium	layer farm in Dessel	BE02	MW393010
SUB8771055	BE02S03c	2020	Belgium	layer farm in Dessel	BE02	MW393011
SUB8771055	BE02S03d	2020	Belgium	layer farm in Dessel	BE02	MW393012
SUB8771055	BE02S04BE	2020	Belgium	layer farm in Dessel	BE02	MW393013
SUB8771055	BE02S06c	2020	Belgium	layer farm in Dessel	BE02	MW393014
SUB8771055	BE02S07a	2020	Belgium	layer farm in Dessel	BE02	MW393015
SUB8771055	BE02S07BE	2020	Belgium	layer farm in Dessel	BE02	MW393016
SUB8771055	BE02S07c	2020	Belgium	layer farm in Dessel	BE02	MW393017
SUB8771055	BE02S08a	2020	Belgium	layer farm in Dessel	BE02	MW393018
SUB8771055	BE02S08BE	2020	Belgium	layer farm in Dessel	BE02	MW393019
SUB8771055	BE02S08c	2020	Belgium	layer farm in Dessel	BE02	MW393020
SUB8771055	SPTho01	2020	France	layer farm in Saint-Pons-de-Thomière (34)	SPT_2020	MW393021
SUB8771055	SPTho03	2020	France	layer farm in Saint-Pons-de-Thomière (34)	SPT_2020	MW393022
SUB8771055	SPTho04	2020	France	layer farm in Saint-Pons-de-Thomière (34)	SPT_2020	MW393023
SUB8771055	SPTho05	2020	France	layer farm in Saint-Pons-de-Thomière (34)	SPT_2020	MW393024
SUB8771055	SPTho06	2020	France	layer farm in Saint-Pons-de-Thomière (34)	SPT_2020	MW393025
SUB8771055	SPTho07	2020	France	layer farm in Saint-Pons-de-Thomière (34)	SPT_2020	MW393026
SUB8771055	SPTho09	2020	France	layer farm in Saint-Pons-de-Thomière (34)	SPT_2020	MW393027
SUB8771055	SPTho10	2020	France	layer farm in Saint-Pons-de-Thomière (34)	SPT_2020	MW393028
SUB8771055	SPTho11	2020	France	layer farm in Saint-Pons-de-Thomière (34)	SPT_2020	MW393029
SUB8771055	SPTho13	2020	France	layer farm in Saint-Pons-de-Thomière (34)	SPT_2020	MW393030
SUB8771055	SPTho14	2020	France	layer farm in Saint-Pons-de-Thomière (34)	SPT_2020	MW393031
SUB8771055	SPTho15	2020	France	layer farm in Saint-Pons-de-Thomière (34)	SPT_2020	MW393032
SUB8771055	SPTho17	2020	France	layer farm in Saint-Pons-de-Thomière (34)	SPT_2020	MW393036
SUB8771055	SPTho18	2020	France	layer farm in Saint-Pons-de-Thomière (34)	SPT_2020	MW393037
SUB8771055	SPTho19	2020	France	layer farm in Saint-Pons-de-Thomière (34)	SPT_2020	MW393038
SUB8771055	SPTho20	2020	France	layer farm in Saint-Pons-de-Thomière (34)	SPT_2020	MW393039
SUB8771055	STPT1	2018	France	layer farm in Saint-Pons-de-Thomière (34)	SPT_2018	MW393172
SUB8771055	STPT2	2018	France	layer farm in Saint-Pons-de-Thomière (34)	SPT_2018	MW393173
SUB8771055	STPT3	2018	France	layer farm in Saint-Pons-de-Thomière (34)	SPT_2018	MW393174
SUB8771055	STPT4	2018	France	layer farm in Saint-Pons-de-Thomière (34)	SPT_2018	MW393175
SUB8771055	STPT5	2018	France	layer farm in Saint-Pons-de-Thomière (34)	SPT_2018	MW393176
SUB8771055	STPT6	2018	France	layer farm in Saint-Pons-de-Thomière (34)	SPT_2018	MW393177
SUB8771055	STPT7	2018	France	layer farm in Saint-Pons-de-Thomière (34)	SPT_2018	MW393178
SUB8771055	STPT8	2018	France	layer farm in Saint-Pons-de-Thomière (34)	SPT_2018	MW393179
SUB8771055	STPT9	2018	France	layer farm in Saint-Pons-de-Thomière (34)	SPT_2018	MW393180
SUB8771055	STPT10	2018	France	layer farm in Saint-Pons-de-Thomière (34)	SPT_2018	MW393181
SUB8771055	FRNP01S01a	2020	France	layer farm in Saint-André-de-Corcy (01)	FRNP01	MW393033
SUB8771055	FRNP01S01b	2020	France	layer farm in Saint-André-de-Corcy (01)	FRNP01	MW393034
SUB8771055	FRNP01S01c	2020	France	layer farm in Saint-André-de-Corcy (01)	FRNP01	MW393035
SUB8771055	FRNP01S01e	2020	France	layer farm in Saint-André-de-Corcy (01)	FRNP01	MW393040
SUB8771055	FRNP01S02a	2020	France	layer farm in Saint-André-de-Corcy (01)	FRNP01	MW393041
SUB8771055	FRNP01S02d	2020	France	layer farm in Saint-André-de-Corcy (01)	FRNP01	MW393042
SUB8771055	FRNP01S02e	2020	France	layer farm in Saint-André-de-Corcy (01)	FRNP01	MW393043
SUB8771055	FRNP01S03a	2020	France	layer farm in Saint-André-de-Corcy (01)	FRNP01	MW393044
SUB8771055	FRNP01S03b	2020	France	layer farm in Saint-André-de-Corcy (01)	FRNP01	MW393045
SUB8771055	FRNP01S03c	2020	France	layer farm in Saint-André-de-Corcy (01)	FRNP01	MW393046
SUB8771055	FRNP01S03d	2020	France	layer farm in Saint-André-de-Corcy (01)	FRNP01	MW393047
SUB8771055	FRNP01S03e	2020	France	layer farm in Saint-André-de-Corcy (01)	FRNP01	MW393048
SUB8771055	FRNP01S04b	2020	France	layer farm in Saint-André-de-Corcy (01)	FRNP01	MW393049
SUB8771055	FRNP01S04d	2020	France	layer farm in Saint-André-de-Corcy (01)	FRNP01	MW393050
SUB8771055	FR01S01a	2020	France	layer farm in Brittany	FR01	MW393051
SUB8771055	FR01S01b	2020	France	layer farm in Brittany	FR01	MW393052
SUB8771055	FR01S02a	2020	France	layer farm in Brittany	FR01	MW393053
SUB8771055	FR01S02b	2020	France	layer farm in Brittany	FR01	MW393054
SUB8771055	FR01S03a	2020	France	layer farm in Brittany	FR01	MW393055
SUB8771055	FR01S03b	2020	France	layer farm in Brittany	FR01	MW393056
SUB8771055	FR01S04a	2020	France	layer farm in Brittany	FR01	MW393057
SUB8771055	FR01S04b	2020	France	layer farm in Brittany	FR01	MW393058
SUB8771055	FR01S05a	2020	France	layer farm in Brittany	FR01	MW393059
SUB8771055	FR01S05b	2020	France	layer farm in Brittany	FR01	MW393060
SUB8771055	FR01S06a	2020	France	layer farm in Brittany	FR01	MW393061
SUB8771055	FR01S06b	2020	France	layer farm in Brittany	FR01	MW393062
SUB8771055	FR01S07a	2020	France	layer farm in Brittany	FR01	MW393063
SUB8771055	FR01S07b	2020	France	layer farm in Brittany	FR01	MW393064
SUB8771055	FR01S08a	2020	France	layer farm in Brittany	FR01	MW393065
SUB8771055	FR01S08b	2020	France	layer farm in Brittany	FR01	MW393066
SUB8771055	FR01S09a	2020	France	layer farm in Brittany	FR01	MW393067
SUB8771055	FR01S09b	2020	France	layer farm in Brittany	FR01	MW393068
SUB8771055	FR01S10a	2020	France	layer farm in Brittany	FR01	MW393069
SUB8771055	FR01S10b	2020	France	layer farm in Brittany	FR01	MW393070
SUB8771055	FR02S01a	2020	France	layer farm in Brittany	FR02	MW393071
SUB8771055	FR02S01b	2020	France	layer farm in Brittany	FR02	MW393072
SUB8771055	FR02S02a	2020	France	layer farm in Brittany	FR02	MW393073
SUB8771055	FR02S02b	2020	France	layer farm in Brittany	FR02	MW393074
SUB8771055	FR02S03a	2020	France	layer farm in Brittany	FR02	MW393075
SUB8771055	FR02S03b	2020	France	layer farm in Brittany	FR02	MW393076
SUB8771055	FR02S04a	2020	France	layer farm in Brittany	FR02	MW393077
SUB8771055	FR02S04b	2020	France	layer farm in Brittany	FR02	MW393078
SUB8771055	FR02S05a	2020	France	layer farm in Brittany	FR02	MW393079
SUB8771055	FR02S05b	2020	France	layer farm in Brittany	FR02	MW393080
SUB8771055	FR02S06a	2020	France	layer farm in Brittany	FR02	MW393081
SUB8771055	FR02S06b	2020	France	layer farm in Brittany	FR02	MW393082
SUB8771055	FR02S07a	2020	France	layer farm in Brittany	FR02	MW393083
SUB8771055	FR02S07b	2020	France	layer farm in Brittany	FR02	MW393084
SUB8771055	FR02S08a	2020	France	layer farm in Brittany	FR02	MW393085
SUB8771055	FR02S08b	2020	France	layer farm in Brittany	FR02	MW393086
SUB8771055	FR02S09a	2020	France	layer farm in Brittany	FR02	MW393087
SUB8771055	FR02S09b	2020	France	layer farm in Brittany	FR02	MW393088
SUB8771055	FR02S10a	2020	France	layer farm in Brittany	FR02	MW393089
SUB8771055	FR02S10b	2020	France	layer farm in Brittany	FR02	MW393090
SUB8771055	H07	2018	France	Layer farm close to Mont-de-Marsan (40)	H	MW393091
SUB8771055	H10	2018	France	Layer farm close to Mont-de-Marsan (40)	H	MW393092
SUB8771055	H11	2018	France	Layer farm close to Mont-de-Marsan (40)	H	MW393093
SUB8771055	H21	2018	France	Layer farm close to Mont-de-Marsan (40)	H	MW393094
SUB8771055	DIN01	2020	France	Layer farm in Pierrelatte (26)	DIN	MW393095
SUB8771055	DIN02	2020	France	Layer farm in Pierrelatte (26)	DIN	MW393096
SUB8771055	DIN03	2020	France	Layer farm in Pierrelatte (26)	DIN	MW393097
SUB8771055	DIN04	2020	France	Layer farm in Pierrelatte (26)	DIN	MW393098
SUB8771055	DIN05	2020	France	Layer farm in Pierrelatte (26)	DIN	MW393099
SUB8771055	DIN06	2020	France	Layer farm in Pierrelatte (26)	DIN	MW393100
SUB8771055	DIN07	2020	France	Layer farm in Pierrelatte (26)	DIN	MW393101
SUB8771055	DIN08	2020	France	Layer farm in Pierrelatte (26)	DIN	MW393102
SUB8771055	DIN09	2020	France	Layer farm in Pierrelatte (26)	DIN	MW393103
SUB8771055	DIN10	2020	France	Layer farm in Pierrelatte (26)	DIN	MW393104
SUB8771055	DIN11	2020	France	Layer farm in Pierrelatte (26)	DIN	MW393105
SUB8771055	DIN12	2020	France	Layer farm in Pierrelatte (26)	DIN	MW393106
SUB8771055	DIN13	2020	France	Layer farm in Pierrelatte (26)	DIN	MW393107
SUB8771055	DIN14	2020	France	Layer farm in Pierrelatte (26)	DIN	MW393108
SUB8771055	DIN15	2020	France	Layer farm in Pierrelatte (26)	DIN	MW393109
SUB8771055	DIN16	2020	France	Layer farm in Pierrelatte (26)	DIN	MW393110
SUB8771055	DIN17	2020	France	Layer farm in Pierrelatte (26)	DIN	MW393111
SUB8771055	DIN18	2020	France	Layer farm in Pierrelatte (26)	DIN	MW393112
SUB8771055	DIN19	2020	France	Layer farm in Pierrelatte (26)	DIN	MW393113
SUB8771055	DIN20	2020	France	Layer farm in Pierrelatte (26)	DIN	MW393114
SUB8771055	DIN21	2020	France	Layer farm in Pierrelatte (26)	DIN	MW393115
SUB8771055	DIN22	2020	France	Layer farm in Pierrelatte (26)	DIN	MW393116
SUB8771055	DIN23	2020	France	Layer farm in Pierrelatte (26)	DIN	MW393117
SUB8771055	DIN24	2020	France	Layer farm in Pierrelatte (26)	DIN	MW393118
SUB8771055	JOUV01	2019	France	Layer farm in La Répara (26)	JOUV	MW393119
SUB8771055	JOUV02	2019	France	Layer farm in La Répara (26)	JOUV	MW393120
SUB8771055	JOUV03	2019	France	Layer farm in La Répara (26)	JOUV	MW393121
SUB8771055	JOUV04	2019	France	Layer farm in La Répara (26)	JOUV	MW393122
SUB8771055	JOUV05	2019	France	Layer farm in La Répara (26)	JOUV	MW393123
SUB8771055	JOUV06	2019	France	Layer farm in La Répara (26)	JOUV	MW393124
SUB8771055	JOUV07	2019	France	Layer farm in La Répara (26)	JOUV	MW393125
SUB8771055	JOUV08	2019	France	Layer farm in La Répara (26)	JOUV	MW393126
SUB8771055	JOUV09	2019	France	Layer farm in La Répara (26)	JOUV	MW393127
SUB8771055	JOUV10	2019	France	Layer farm in La Répara (26)	JOUV	MW393128
SUB8771055	JOUV11	2019	France	Layer farm in La Répara (26)	JOUV	MW393129
SUB8771055	JOUV12	2019	France	Layer farm in La Répara (26)	JOUV	MW393130
SUB8771055	JOUV13	2019	France	Layer farm in La Répara (26)	JOUV	MW393131
SUB8771055	JOUV14	2019	France	Layer farm in La Répara (26)	JOUV	MW393132
SUB8771055	JOUV15	2019	France	Layer farm in La Répara (26)	JOUV	MW393133
SUB8771055	JOUV16	2019	France	Layer farm in La Répara (26)	JOUV	MW393134
SUB8771055	JOUV17	2019	France	Layer farm in La Répara (26)	JOUV	MW393135
SUB8771055	JOUV18	2019	France	Layer farm in La Répara (26)	JOUV	MW393136
SUB8771055	JOUV19	2019	France	Layer farm in La Répara (26)	JOUV	MW393137
SUB8771055	JOUV20	2019	France	Layer farm in La Répara (26)	JOUV	MW393138
SUB8771055	JOUV21	2019	France	Layer farm in La Répara (26)	JOUV	MW393139
SUB8771055	JOUV22	2019	France	Layer farm in La Répara (26)	JOUV	MW393140
SUB8771055	JOUV23	2019	France	Layer farm in La Répara (26)	JOUV	MW393141
SUB8771055	JOUV24	2019	France	Layer farm in La Répara (26)	JOUV	MW393142
SUB8771055	GZ01	2018	France	Backyard henhouse close to Montpellier	GZ	MW393143
SUB8771055	GZ02	2018	France	Backyard henhouse close to Montpellier	GZ	MW393144
SUB8771055	GZ03	2018	France	Backyard henhouse close to Montpellier	GZ	MW393145
SUB8771055	GZ04	2018	France	Backyard henhouse close to Montpellier	GZ	MW393146
SUB8771055	GZ05	2018	France	Backyard henhouse close to Montpellier	GZ	MW393147
SUB8771055	GZ06	2018	France	Backyard henhouse close to Montpellier	GZ	MW393148
SUB8771055	GZ07	2018	France	Backyard henhouse close to Montpellier	GZ	MW393149
SUB8771055	GZ08	2018	France	Backyard henhouse close to Montpellier	GZ	MW393150
SUB8771055	GZ09	2018	France	Backyard henhouse close to Montpellier	GZ	MW393151
SUB8771055	GZ10	2018	France	Backyard henhouse close to Montpellier	GZ	MW393152
SUB8771055	GZ11	2018	France	Backyard henhouse close to Montpellier	GZ	MW393153
SUB8771055	GZ12	2018	France	Backyard henhouse close to Montpellier	GZ	MW393154
SUB8771055	GZ13	2018	France	Backyard henhouse close to Montpellier	GZ	MW393155
SUB8771055	GZ14	2018	France	Backyard henhouse close to Montpellier	GZ	MW393156
SUB8771055	GZ15	2018	France	Backyard henhouse close to Montpellier	GZ	MW393157
SUB8771055	GZ16	2018	France	Backyard henhouse close to Montpellier	GZ	MW393158
SUB8771055	GZ17	2018	France	Backyard henhouse close to Montpellier	GZ	MW393159
SUB8771055	GZ18	2018	France	Backyard henhouse close to Montpellier	GZ	MW393160
SUB8771055	GZ19	2018	France	Backyard henhouse close to Montpellier	GZ	MW393161
SUB8771055	GZ20	2018	France	Backyard henhouse close to Montpellier	GZ	MW393162
SUB8771055	GZ21	2018	France	Backyard henhouse close to Montpellier	GZ	MW393163
SUB8771055	GZ22	2018	France	Backyard henhouse close to Montpellier	GZ	MW393164
SUB8771055	GZ23	2018	France	Backyard henhouse close to Montpellier	GZ	MW393165
SUB8771055	GZ24	2018	France	Backyard henhouse close to Montpellier	GZ	MW393166
SUB8771055	CRZA1	2018	France	Layer farm close to Paris (75)	CRZA	MW393167
SUB8771055	CRZA2	2018	France	Layer farm close to Paris (75)	CRZA	MW393168
SUB8771055	CRZA3	2018	France	Layer farm close to Paris (75)	CRZA	MW393169
SUB8771055	CRZA4	2018	France	Layer farm close to Paris (75)	CRZA	MW393170
SUB8771055	CRZA5	2018	France	Layer farm close to Paris (75)	CRZA	MW393171
SUB8771055	CHURpoul3	2016	France	Backyard henhouse close to Rennes (35)	CHUR	MW393182
SUB8771055	CHURpeau	2016	France	Backyard henhouse close to Rennes (35)	CHUR	MW393183
SUB8771055	CHURpoul4	2016	France	Backyard henhouse close to Rennes (35)	CHUR	MW393184
SUB8771055	CHURpoul5	2016	France	Backyard henhouse close to Rennes (35)	CHUR	MW393185
SUB8771055	Monty1	2016	France	Flat in a city	MONT	MW393186
SUB8771055	Monty2	2016	France	Flat in a city	MONT	MW393187
